# Supplementary material for: The Glycopeptide PV-PS A1 Immunogen Elicits Both CD4+ and CD8+ Responses
Source: Vaccines (Basel). 2024 Dec 6;12(12):1375. doi: 10.3390/vaccines12121375 (PMC11680115; doi:10.3390/vaccines12121375)
Supplement: Supplementary file 1 [file vaccines-12-01375-s001.zip]

Archive with 1 entries (1 files):
- vaccines-3275253-supplementary.pdf
